# Supplementary material for: Acute and sub-chronic toxicity of Cajanus cajan leaf extracts
Source: Pharm Biol. 2017 May 11;55(1):1740–6. doi: 10.1080/13880209.2017.1309556 (PMC6130582; doi:10.1080/13880209.2017.1309556)
Supplement: Yingjie_Hu__et_al_supplemental_content.zip [file IPHB_A_1309556_SM2357.zip]

Archive with 1 entries (1 files):
- Yingjie Hu  et al supplemental content.doc
